# Supplementary material for: Central-line–associated bloodstream infections and central-line–associated non-CLABSI complications among pediatric oncology patients
Source: Infect Control Hosp Epidemiol. 2022 Apr 27;44(3):377–83. doi: 10.1017/ice.2022.91 (PMC10015264; doi:10.1017/ice.2022.91)
Supplement: Supplementary file 1 [file S0899823X22000915sup001.zip]

Archive with 7 entries (7 files):
- S0899823X22000915supp001.docx
- S0899823X22000915supp002.docx
- S0899823X22000915supp003.docx
- S0899823X22000915supp004.docx
- S0899823X22000915supp005.docx
- S0899823X22000915supp006.docx
- S0899823X22000915supp007.docx
